# Supplementary material for: Domestic sheep show average Coxiella burnetii seropositivity generations after a sheep-associated human Q fever outbreak and lack detectable shedding by placental, vaginal, and fecal routes
Source: PLoS One. 2017 Nov 15;12(11):e0188054. doi: 10.1371/journal.pone.0188054 (PMC5687729; doi:10.1371/journal.pone.0188054)
Supplement: S1 Table — A list of each ewe’s study ID with the results of the serum S/P ratio and qPCR results for vaginal swabs, feces, and placentas. (XLSX) [file pone.0188054.s001.xlsx]

## Sheet: Sheet1
Ewe study ID	Serum S/P Ratio	Placenta qPCR	Feces qPCR	Vaginal swab qPCR
1	-0.475	0	0	0
2	1.943	0	0	0
3	1.021	0	0	0
4	2.029	0	0	0
5	6.497	0	0	0
6	-0.13	0	0	0
7	10.209	0	0	0
8	-0.742	0	0	0
9	1.578	0	0	0
10	23.964	0	0	0
11	-0.278	0	0	0
12	0.371	0	0	0
13	12.478	0	0	0
14	0.557	0	0	0
15	2.227	0	0	0
16	0.278	0	0	0
17	3.325	0	0	0
18	-0.389	0	0	0
19	-0.043	0	0	0
20	0.278	0	0	0
21	1.021	0	0	0
22	8.074	0	0	0
23	0.186	0	0	0
24	0.093	0	0	0
25	-0.734	0	0	0
26	-0.82	0	0	0
27	-0.561	0	0	0
28	-0.389	0	0	0
29	10.023	0	0	0
30	-0.82	0	0	0
31	-0.093	0	0	0
32	-0.557	0	0	0
33	-0.648	0	0	0
34	0.186	0	0	0
35	1.021	0	0	0
36	-0.734	0	0	0
37	0.186	0	0	0
38	0.093	0	0	0
39	-0.82	0	0	0
40	0.278	0	0	0
41	8.074	0	0	0
42	-0.043	0	0	0
43	37.435	0	0	0
44	0.475	0	0	0
45	1.856	0	0	0
46	123.964	0	0	0
47	1.079	0	0	0
48	-0.093	0	0	0
49	0.734	0	0	0
50	55.499	0	0	0
51	0.464	0	0	0
52	6.961	0	0	0
53	1.856	0	0	0
54	1.166	0	0	0
55	4.62	0	0	0
56	0.216	0	0	0
57	0.475	0	0	0
58	-0.093	0	0	0
59	47.61	0	0	0
60	5.052	0	0	0
61	0.13	0	0	0
62	0.216	0	0	0
63	0.216	0	0	0
64	-0.093	0	0	0
65	-0.464	0	0	0
66	0.993	0	0	0
67	0.464	0	0	0
68	0.186	0	0	0
69	-0.557	0	0	0
70	-0.82	0	0	0
71	-0.093	0	0	0
72	10.023	0	0	0
73	-0.561	0	0	0
74	-0.389	0	0	0
75	-0.648	0	0	0
76	-0.093	0	0	0
77	0.464	0	0	0
78	0.216	0	0	0
79	-0.464	0	0	0
80	0.993	0	0	0
81	0	0	0	0
82	0.742	0	0	0
83	108.956	0	0	0
84	-0.475	0	0	0
85	0.561	0	0	0
86	-0.302	0	0	0
87	11.601	0	0	0
88	-0.216	0	0	0
89	-0.475	0	0	0
90	-0.186	0	0	0
91	99.49	0	0	0
92	15.846	0	0	0
93	0.561	0	0	0
94	9.888	0	0	0
95	0.928	0	0	0
96	-0.475	0	0	0
97	-0.186	0	0	0
98	0.302	0	0	0
99	12.715	0	0	0
100	0.043	0	0	0
